# Supplementary material for: Genome-Wide Analysis of the WOX Family and Its Expression Pattern in Root Development of Paeonia ostii
Source: Int J Mol Sci. 2024 Jul 12;25(14):7668. doi: 10.3390/ijms25147668 (PMC11277081; doi:10.3390/ijms25147668)
Supplement: Supplementary file 1 [file ijms-25-07668-s001.zip]

Archive with 4 entries (4 files):
- Supplementary Materials/Figure S1.jpg
- Supplementary Materials/Table S1.xlsx
- Supplementary Materials/Table S2.xlsx
- Supplementary Materials/Table S3.xlsx
