# Supplementary material for: Genome-Wide Analysis of the WOX Family and Its Expression Pattern in Root Development of Paeonia ostii
Source: Int J Mol Sci. 2024 Jul 12;25(14):7668. doi: 10.3390/ijms25147668 (PMC11277081; doi:10.3390/ijms25147668)
Supplement: Supplementary file 1 [file ijms-25-07668-s001.zip › Supplementary Materials/Table S1.xlsx]

## Sheet: Table S1
Table S1. The 18 sequences preliminarily screened in Paeonia ostii.
Database	Gene ID	Coding sequence	Amino acid sequence
Genome	Pos.gene10408	ATGGGAAACATGAAGGTTCATCAGTTCGCACGTGGATTCTGGGAGCACGAACCCTCCCTCACGCTTGGCTGCAAACGCCTTCGCCCACTTGCTCCCAAACTAATCAACAACGTCGATGGTGTCTCTTCTTTTGATCTCAAGAGCTTCATTAGACCTGAGAGCAGACCCATAAAGATTGGTCCCTCTCATGATAACAGAGAGTCAGCTCAGATGGAAACACACCCAGGAGGGACAAGGTGGAACCCAACACAAGAGCAGATAGGGATACTGGAGATGTTATATAGGGGCGGAATGCGAACTCCTAATGCCCAACAAATAGAACAAATCACTTCTCAGCTGGCCAAGTATGGCAAGATTGAAGGGAAGAATGTGTTCTATTGGTTCCAAAATCACAAAGCA…	MGNMKVHQFARGFWEHEPSLTLGCKRLRPLAPKLINNVDGVSSFDLKSFIRPESRPIKIGPSHDNRESAQMETHPGGTRWNPTQEQIGILEMLYRGGMRTPNAQQIEQITSQLAKYGKIEGKNVFYWFQNHKARERQKQKRNSLGLSHCPRTPAATTSPLSTMGEVERDREVSPYKRKVRSWGFECVEEVRCRDEEGDKTLELFPLHPEGR
	Pos.gene14786	ATGGAAGCTCAACAACCGCAGCAAAACCAACAACCGACCGAACAAAGTAACAAAGGAGCTGGCACTAGTAGTTTTCTGTCCAGGCAAACAAGTGCAAGGTGGACACCCACTAGTGACCAGATTCGAATATTGAAGGAACTTTACTATAACAATGGAGTTAGGTCCCCAAGTTCAGAGCAGATTCAGAAGATCTCTGCTCGGCTGAGGCAGTACGGAAAGATTGAAGGCAAGAATGTGTTTTATTGGTTTCAGAACCATAAAGCTCGTGAAAGGCAGAAGAAGAGATACACTACCACTCCTACTGATCACCTCTCCACTCCCACCTCCATCCCCGTGCAAAGACCTAGTCTAGAAAATGCTGCTGCGTGGAAACCTGATCAAGACTCCCTTCTTTACAGC…	MEAQQPQQNQQPTEQSNKGAGTSSFLSRQTSARWTPTSDQIRILKELYYNNGVRSPSSEQIQKISARLRQYGKIEGKNVFYWFQNHKARERQKKRYTTTPTDHLSTPTSIPVQRPSLENAAAWKPDQDSLLYSKYPGVSSSSCSSPGMRAVGQMGSFGYGAMTMENNFRDCSISAGGSGGGNRSHNLGWDPYSSTYTLYNKRMSNEEDDEEDDAPEIETLPLFPMHGEDYNGCFYNTNNNKQPESDHYYNGWYRSDNGNHTSLELSLNSYTGRSMN
	Pos.gene24972	ATGTTGGTTCATTCCTATGGAATGCCAGTACCATTCAATGAATATGGTTTTATAATGCAAAGCCTGCAGCATGGTGAAAGCTATTTCCTGGTAAGCATACCTAGCAACAATGTTCTCACATTCAATGGATATGGTTTTATAATGCAAAGCCTGCAGCATGAGTTTGAAAACGTATTAAATGCAACTAAATATTATTTCATCACATGTTTCTCAAGAATTTCACTTGAAGACAACGTAAAGGGCTGTACAAAACAGGTGATCACTGCTAGTTCTAGCAGGACAAGAGAAAGGGTAGAGAGAACCAAAGCTGAGGACTTTGATGCTGAGGAAGGGGAGTTGCTCAAAGAGGAAAATGAGCAAGAGGAAGAAGGCAAAGATAAAACTACTGAAGAGAGAAGG…	MLVHSYGMPVPFNEYGFIMQSLQHGESYFLVSIPSNNVLTFNGYGFIMQSLQHEFENVLNATKYYFITCFSRISLEDNVKGCTKQVITASSSRTRERVERTKAEDFDAEEGELLKEENEQEEEGKDKTTEERRIAIRIFDNVVEQCRNKALKYYDTYLSFLLEGCNDQSPDVRQGVVYPNWTMTSSFHAILKPWTEKYSPSSKHSRMHTRGVAINIASSESLEQYRKLRVANALVTTNI
	Pos.gene27056	ATGGAACCCCAGTGCGAGAGAAAGGCATGGGGTATACCTTTAGCTGCCATCGCTGTAGATGAAGAAGAGGTTGATGTAGAGGGTTGTGAATCATGCTACTGCATAAGAGAGCTAAGAGCATGTTGCATCATCTGTATCTCATTTTGCAGCTGGAAGAGATTAATGGTTGATGATGGAGATGGTGGTGCATCGACTACTGCAGCGGTGCAGGAGGGAGTAGAGACCGATCCACGATTGACTGGATTCGTGGCCGTCGGTGATCCGATGATGAAACCACCACCATTGTTGGGTTTGCAAGAGAGAGACGAACCATATGTGACTGGTCCGCGTGATGCTCTGATACCAAATTGCAATTTGGTCTCAAAATTGTCTTGTCAAATTTTGACTAAGACGTTAATA…	MEPQCERKAWGIPLAAIAVDEEEVDVEGCESCYCIRELRACCIICISFCSWKRLMVDDGDGGASTTAAVQEGVETDPRLTGFVAVGDPMMKPPPLLGLQERDEPYVTGPRDALIPNCNLVSKLSCQILTKTLIQEILSAFQHTLEDLYRRGTRTSSAEQIQDITAQLRRYGKIEGKNVFYWFQNHKARERQKCRRLGV
	Pos.gene32118	ATGGGTTGGAATATCTTGGAAATTCGGGGGCGTGACAGAATCGTACCTCAGGTAGATTTTCGCCTAGTGACAAATGAAATCCTGGCTCCGCCACTAACTGAAAACATAGAGGGTAGTGGGACACCAGCTAGTCCCAGATGGAATCCGACCAAGGAGCATATAAGCATGCTGGAGAACTTGTACAGGCAAGGAATAAGGACACCAAGTGTTGATCAGATACAAGGGATAACCAGCAGGCTCAAGGTGGAGAAGAGCAAGAAGGATCTTAATGACATTCTTGGAGAATTAAGAAAATCTAATAACAAGAGTGGTTTAGGGTATGTAAAGCAACACTGA	MGWNILEIRGRDRIVPQVDFRLVTNEILAPPLTENIEGSGTPASPRWNPTKEHISMLENLYRQGIRTPSVDQIQGITSRLKVEKSKKDLNDILGELRKSNNKSGLGYVKQH
	Pos.gene36673	ATGTCTCCGGCAGTTTCATCAAGATGGTGCCCAACTCCAGAGCAGCTAATGATCTTAGAAGAGATGTACAGAGGAGGAATAAGAACTCCAAACGCTTGCCAAATACAACAGATCACAGCCCACCTCTCTCACTACGGCAAGATTGAAGGCAAGAATGTGTTTTACTGGTTTCAAAACCACAAAGCTAGAGACAGACAGAAGCTTAGAAGGAAACTCAGTAAACAGCTACAGCAGCAGCAGCAACAGAACCTCCCAAATCCACCACTCCATCACCACCATAACCATCAGGAGCATCAACAAAACCAATACCTTCTTCATTACCTTCATGAGACTCCTGCTGCATCTGCTCTCCAACAATTTTCTCTTCACAACTCTCCTAGCTTTCTTCCACCTATGGGA…	MSPAVSSRWCPTPEQLMILEEMYRGGIRTPNACQIQQITAHLSHYGKIEGKNVFYWFQNHKARDRQKLRRKLSKQLQQQQQQNLPNPPLHHHHNHQEHQQNQYLLHYLHETPAASALQQFSLHNSPSFLPPMGRVFEGASSTQGMNYMPGREEMEKSMMRMYDRDWMMTVDVGPASCNKPLKTLELFPIKATNLRGECNTSTEF
	Pos.gene46558	ATGGAGTGGCAAAAGCAGCAGCAACAACAACAAAGAGAAGAGCAACAGAACGCGAATGGTGGTGGGCATGGAGGGGGAGTGGTATATGTGAAGGTGATGACCGATGAGCAAATGGAAATTCTCCGAGAGCAAATTGCTGTTTACGCCACCATATGCGAGCAACTTGTGGAGATGCATAAAGCCCTCACTGCGCAGCAAGATCTTGCTGGTGCCAGGTTGGGAAATCTATATTGCGACACATTAATGACTTATAATGGCCACAAAATAAGTTCCAGACAGAGGTGGACTCCAGCACCTGTGCAGCTTCAAATTCTCGAGAGTATCTTTGATCAAGGGAATGGAGCTCCAAGCAAGCAAAAGATCAAAGAGATAACCTCTGAACTGAGCCAACACGGCCCA…	MEWQKQQQQQQREEQQNANGGGHGGGVVYVKVMTDEQMEILREQIAVYATICEQLVEMHKALTAQQDLAGARLGNLYCDTLMTYNGHKISSRQRWTPAPVQLQILESIFDQGNGAPSKQKIKEITSELSQHGPISETNVYNWFQNRRARSKRKQSVNAPNNAESEVETEVESPREKKMKPESFNSPQQIHSLRAEDLCFQSTEPSAELHSLIPQSSKVETMFPSYGNLKSSPSLDQISFYESMNLNPRIEQVMMGKMEEPGSSNPYLLEEDYS
	Pos.gene81040	ATGGACGAGGGAGTGTCAGGGATTTGTATTAAAGGTGGAGGCATTCGCAGTGGTGGAAGTAATAATAGCACTAGTAGTGTTGGAACCAAGTGCGGACGTTGGAATCCAACCAGTGAACAGGTTAAAGTTCTGACTGATCTCTTCAGGTCTGGTCTCCGCACTCCCACCACTGATCAAATACAGAAGATCTCTTCTCAACTTAGCTTTTATGGTAAGATCGAGAGCAAGAACGTGTTTTACTGGTTTCAAAACCATAAAGCCAGAGAGAGACAAAAGCGCCGCAGGGTTCTAGTCTCTGTTGATGATGATCAAAAAGATCACAAGCTCTCATTTGCCAAAGTTGGCATTCGTTCTCAGGTTTCTGATTTAACGGCTATAAATAAGGTTTTAGAGACTGAA…	MDEGVSGICIKGGGIRSGGSNNSTSSVGTKCGRWNPTSEQVKVLTDLFRSGLRTPTTDQIQKISSQLSFYGKIESKNVFYWFQNHKARERQKRRRVLVSVDDDQKDHKLSFAKVGIRSQVSDLTAINKVLETEGVAETLQLFPLNSFNESETEKMRLFEDECKETTKFAYAFQTEMNHPPLDLRLSFM
	Pos.gene9686	ATGTATATGATGGGTTATAATGATGGCGGAGACTTCAGTATGCCTGATTCGTTCAACGCTGTGAGTGATCAGCAGCAAGGTAAGAGAGAGTTGAGTAATTCACAATCTGTTGTAGTGAGCACGCGGTGGAATCCAACGCCAGAGCAGTTACGGACACTAGAAGATTTATATCGGCGCGGGACTCGCACACCTTCCGCAGAACAAATCCAACACATCACTGCTCAACTTCGTCGATACGGTAAGATTGAAGGCAAGAATGTTTTCTACTGGTTTCAAAATCACAAGGCTAGAGAACGCCAGAAGCGCCGCCGACAGCATGATTCTTCATTCGACCAATTACATAAAGATTCATCAGGGGCAAGCAGGACAGGTTATGAAGTAGAGCAGACCAAGAATTGG…	MYMMGYNDGGDFSMPDSFNAVSDQQQGKRELSNSQSVVVSTRWNPTPEQLRTLEDLYRRGTRTPSAEQIQHITAQLRRYGKIEGKNVFYWFQNHKARERQKRRRQHDSSFDQLHKDSSGASRTGYEVEQTKNWVPHTNCSTHAEEITPIQRAIVAECRPDGRVQFDEGEFSHRSTLLERNATWQIMQISSRPNTSNNRSTRDPKLFKAHEDVNFFLAPSQQSLNNQLMSVGGNEEESNHTLQLFPLETEAIKEKEQGKAAMDTNLSPPNCHFVGNWDCFIVVDVTFHQRRIGMMGEKENLKTDVGKSCLKDMHLEKCRQGKNETSGHPGPVEATGMAPSAAPADIAETAGMVGTTETVHASSYVGLDHLAGKNILKYRDIGQKLRELRPPKDWVPNLGP…
Transcriptome	CL4464.Contig1	ATGACTTATAATGGCCACAAAATAAGTTCCAGACAGAGGTGGACTCCAGCACCTGTGCAGCTTCAAATTCTCGAGAGTATCTTTGATCAAGGGAATGGAGCTCCAAGCAAGCAAAAGATCAAAGAGATAACCTCTGAACTGAGCCAACACGGCCCAATTTCTGAAACAAATGTCTATAATTGGTTCCAGAATAGGCGTGCCCGGTCTAAAAGGAAGCAATCGGTGAATGCACCAAACAATGCCGAATCAGAAGTAGAGACAGAAGTTGAGTCACCCAGGGAAAAGAAGATGAAGCCGGAGAGTTTCAACTCCCCACAACAAATTCATTCTTTACGGGCTGAGGATCTATGCTTCCAAAGCACTGAACCAAGTGCAGAACTGCATTCCTTAATTCCACAA…	MTYNGHKISSRQRWTPAPVQLQILESIFDQGNGAPSKQKIKEITSELSQHGPISETNVYNWFQNRRARSKRKQSVNAPNNAESEVETEVESPREKKMKPESFNSPQQIHSLRAEDLCFQSTEPSAELHSLIPQSSKVETMFPSYGNLKSSPSLDQISFYESMNLNPRIEQVMMGKMEEPGSSNPYLLEEDYS
	CL4464.Contig2	ATGGAGTGGCAAAAGCAGCAGCAACAACAACAAAGAGAAGAGCAACAGAACGCGAATGGTGGTGGGCATGGAGGGGGAGTGGTATATGTGAAGGTGATGACCGATGAGCAAATGGAAATTCTCCGAGAGCAAATTGCTGTTTACGCCACCATATGCGAGCAACTTGTGGAGATGCATAAAGCCCTCACTGCGCAGCAAGATCTTGCTGGTGCCAGGTTGGGAAATCTATATTGCGACACATTAATGACTTATAATGGCCACAAAATAAGTTCCAGACAGAGGTGGACTCCAGCACCTGTGCAGCTTCAAATTCTCGAGAGTATCTTTGATCAAGGGAATGGAGCTCCAAGCAAGCAAAAGATCAAAGAGATAACCTCTGAACTGAGCCAACACGGCCCA…	MEWQKQQQQQQREEQQNANGGGHGGGVVYVKVMTDEQMEILREQIAVYATICEQLVEMHKALTAQQDLAGARLGNLYCDTLMTYNGHKISSRQRWTPAPVQLQILESIFDQGNGAPSKQKIKEITSELSQHGPISETNVYNWFQNRRARSKRKQSVNAPNNAESEVETEVESPREKKMKPESFNSPQQIHSLRAEDLCFQSTEPSAELHSLIPQSSKVETMFPSYGNLKSSPSLDQISFYESMNLNPRIEQVMMGKMEEPGSSNPYLLEEDYS
	CL8518.Contig1	CTCAACTCTTTTTACCTTGATTTCTGCTTCAAAAGTATATTATTATATATTTTTTTCTTTTCTTGTTCAGTGCAAATGGAAGATCATGACCCTAACAGTCCAAGGCATGGATCAGAGAGAAATGAGCCTGTTAGATCAAGGTGGACTCCAAAGCCAGAGCAAATCTTGATACTCGAGTCCATTTTCAATAGTGGAATGGTAAATCCTCCAAAAGATGAAACGGTGAGGATAAGGAAGCTACTTGAGAAATTTGGTTCAGTTGGGGATGCAAATGTCTTCTACTGGTTTCAAAACCGGCGGTCAAGATCTCGCCGCCGGCAACGCCAGATTCAAGCAAGTCTTGTGGGAGAGAAGTCTACTGATCATCATCACCTGGCACAACAACTCACTGATGGTGGC…	LNSFYLDFCFKSILLYIFFFSCSVQMEDHDPNSPRHGSERNEPVRSRWTPKPEQILILESIFNSGMVNPPKDETVRIRKLLEKFGSVGDANVFYWFQNRRSRSRRRQRQIQASLVGEKSTDHHHLAQQLTDGGGAIQYQTSFACTGSFSPSPTFTLSPSSCLAGSSSSSSGVNMGEDGVNDFFSISNQMGLPDMEHSSAITSILCPSDTSNVHYQSGNCMCLTLSVV
	CL8518.Contig2	CTTTTTTCTCTCAACTCTTTTTACCTTGATTTCTGCTTCAAAAGTATATTATTATATATTTTTTTCTTTTCTTGTTCAGTGCAAATGGAAGATCATGACCCTAACAGTCCAAGGCATGGATCAGAGAGAAATGAGCCTGTTAGATCAAGGTGGACTCCAAAGCCAGAGCAAATCTTGATACTCGAGTCCATTTTCAATAGTGGAATGGTAAATCCTCCAAAAGATGAAACGGTGAGGATAAGGAAGCTACTTGAGAAATTTGGTTCAGTTGGGGATGCAAATGTCTTCTACTGGTTTCAAAACCGGCGGTCAAGATCTCGCCGCCGGCAACGCCAGATTCAAGCAAGTCTTGTGGGAGAGAAGTCTACTGATCATCATCACCTGGCACAACAACTCACT…	LFSLNSFYLDFCFKSILLYIFFFSCSVQMEDHDPNSPRHGSERNEPVRSRWTPKPEQILILESIFNSGMVNPPKDETVRIRKLLEKFGSVGDANVFYWFQNRRSRSRRRQRQIQASLVGEKSTDHHHLAQQLTDGGGAIQYQTSFACTGSFSPSPTFTLSPSSCLAGSSSSSSGVNMGEDGVNDFFSISNQMGLPDMEHSSAITSILCPSDTSNVHYQSGFITVFINGVATEVPRGALDMKAMFGQDFVLVHSSGMPVPFNEYGFTMQSLQHGESYFLVSRTT
	Unigene32342	GTTTTAGGAATGAATCTTGGGAGTATATATTCGGATCCATCAATGACATCTTCCAGCCAGAAGGTGTCTACCAGGCAGCGGTGGACTCCGACACCTGAGCAGCTTCAAGCGCTGGAGCGAACTTTTGAGCAGGGCACTGGAACACCAAGCAAGCAGAAAATCACAGAGATGACAGAACAACTGTCACAACTTGGCCCAATTTCTGAAGCAAATGTCTACAATTGGTTCCAGAATAGGAGGGCTCGCATGAAGAGAAAGCAACCGGTGCCAGTTCAGAGTAATGGAGGAGAATCAGAAGCAGATAGTGAATATTAG	VLGMNLGSIYSDPSMTSSSQKVSTRQRWTPTPEQLQALERTFEQGTGTPSKQKITEMTEQLSQLGPISEANVYNWFQNRRARMKRKQPVPVQSNGGESEADSEY
	Unigene39311	ATGGGGTTAGCAAAAAAGATTTTAGAAAGTGATGATGCAGCAAGAAAATTGGAGTTTGATTATAAAGAATTTCAACAGCAGCATAATCAAAATCAGAACGGTGGTAGTGATGGTATGGACTATATGAAGGTCATGACGGACGAGCAAATAGAGGAACTTCGCCTTCAGATCTCTGCTTACACCACCATTTCTGAGCAACTTGTGGAAATGCATAAATCTATTGCGGCTCAACAAGAGCTCTCTGGAATGAGGCTGGGGGGTCTATATTGTGATCCATTATTGATATCTGCCAGCCAGAAGATCACTACCAGGCAGCGGTGGACGCCAACACCTGTACAGCTTCAAGCTCTTGAACGGGTCTTCGATCAGGGGACTGGGACACCGAGCAAGCAGAAGATC…	MGLAKKILESDDAARKLEFDYKEFQQQHNQNQNGGSDGMDYMKVMTDEQIEELRLQISAYTTISEQLVEMHKSIAAQQELSGMRLGGLYCDPLLISASQKITTRQRWTPTPVQLQALERVFDQGTGTPSKQKITEITAELSQHGPISDTNVYNWFQNRRARLKRKLSGAFPNYAESETETEVESPKEKKKKPENFRSFENSAPRAESLYLQSPELGADLHCLDTQPNKEELMLPPQCDLGSSSSLDHLCFYGSSQPNPSVDQLIGKLEVPTTFDHYEQEEEFDILR
	Unigene41171	GGCATTCGCAGTGGTGGAAGTAATAATAGCACTAGTAGTGTTGGAACCAAGTGCGGACGTTGGAATCCAACCAGTGAACAGGTTAAAGTTCTGACTGATCTCTTCAGGTCTGGTCTCCGCACTCCCACCACTGATCAAATACAGAAGATCTCTTCTCAACTTAGCTTTTATGGTAAGATCGAGAGCAAGAACGTGTTTTACTGGTTTCAAAACCATAAAGCCAGAGAGAGACAAAAGCGCCGCAGGGTTCTAGTCTCTGTTGATGATGATCAAAAAGATCGCAAGCTCTCATTTGCCAAAGTTGGCATTCGTTCTCAGGTTTCTGATTTAACGGCTATAAATAAGGTTTTAGAGACTGAAGGAGTAGCTGAGACACTCCAACTCTTTCCATTGAATTCA…	GIRSGGSNNSTSSVGTKCGRWNPTSEQVKVLTDLFRSGLRTPTTDQIQKISSQLSFYGKIESKNVFYWFQNHKARERQKRRRVLVSVDDDQKDRKLSFAKVGIRSQVSDLTAINKVLETEGVAETLQLFPLNSFNESETEKMRLFEDECKETTKFAYAFQTEMNHPPLDLRLSFM
	Unigene55372	ATGGCTTCATCAAATAGGCACTGGCCTAGTATGTTTAAGTCCAAACCCTGCAACAATCACCACCAATGGCAACACGACATCAACCCATCTCTTGTCTCAGGTTCCTGCCTCAGAACCCCTTATTCATCAGTGCCTGTAACTGAAGAGAGGAGTCCAGAGCCGAAGCCGAGATGGAATCCAAAACCAGAGCAGATACGAATCCTCGAAGCAATCTTCAACTCAGGGATGGTGAATCCACCAAGGGATGAGATAAGGCGGATCAGAGCACAATTACAAGAGTATGGTCAAGTTGGTGATGCCAATGTTTTTTACTGGTTCCAGAACCGAAAATCAAGAAGCAAACACAAGCAACGCCACCTTCAAAACGCAAAAACCCACCAATCCCAGCAAACCACCACT…	MASSNRHWPSMFKSKPCNNHHQWQHDINPSLVSGSCLRTPYSSVPVTEERSPEPKPRWNPKPEQIRILEAIFNSGMVNPPRDEIRRIRAQLQEYGQVGDANVFYWFQNRKSRSKHKQRHLQNAKTHQSQQTTTPITSSLASIPVITGPSSSSSSSEKSSPKNPIKTTFASIGSTNLIDASNSPTASVNQSFFQLSHGDTIPEPFHFPVQPTTHFTQGFCFSELSNVVQFPDHHSTVGSCPGFLLSELVNSKKMEEEKVKLQHQLSYTATTSASTTYSVLPTASSAVTIPSTINQIQGPAKTMVFINDVAFEVPVGPFNVREAFGDDAVLIHSSGQPILTNEYGVTHQPLQHGAFYYLI
	Unigene58541	AACATGAAGGTTCATCAGTTCGCACGTGGATTCTGGGAGCACGAACCCTCCCTCACGCTTGGCTGCAAACGCCTTCGCCCACTTGCTCCCAAACTAATCAACAACGTCGATGGTGTCTCTTCTTTTGATCTCAAGAGCTTCATTAGACCTGAGAGCAGACCCATAAAGATTGGTCCCTCTCATGATAACAGAGAGTCAGCTCAGATGGAAACACACCCAGGAGGGACAAGGTGGAACCCAACACAAGAGCAGATAGGGATACTGGAGATGTTATATAGGGGCGGAATGCGAACTCCTAATGCCCAACAAATAGAACAAATCACTTCTCAGCTGGCCAAGTATGGCAAGATTGAAGGGAAGAATGTGTTCTATTGGTTCCAAAATCACAAAGCACGCGAG…	NMKVHQFARGFWEHEPSLTLGCKRLRPLAPKLINNVDGVSSFDLKSFIRPESRPIKIGPSHDNRESAQMETHPGGTRWNPTQEQIGILEMLYRGGMRTPNAQQIEQITSQLAKYGKIEGKNVFYWFQNHKARERQKQKRNSLGLSHCPRTPAATTSPLSTMGEVERDREVSPYKRKVRSWGFECVEEVRCRDEEGDKTLELFPLHPEGR
