# Supplementary material for: Genome-Wide Analysis of the WOX Family and Its Expression Pattern in Root Development of Paeonia ostii
Source: Int J Mol Sci. 2024 Jul 12;25(14):7668. doi: 10.3390/ijms25147668 (PMC11277081; doi:10.3390/ijms25147668)
Supplement: Supplementary file 1 [file ijms-25-07668-s001.zip › Supplementary Materials/Table S2.xlsx]

## Sheet: Table S2
Table S2. The names and accessions of WOX proteins used in phylogenetic analysis.
Kingdom	Species	Number of WOX Proteins	Protein Name	Protein Accessions
Algae	Bathycoccus prasinos	2	BpWOX01	Bathy05g04420
			BpWOX02	Bathy12g03630
	Klebsormidium flaccidum	1	KfWOX	kfl00052_0380
	Ostreococcus tauri	1	OtWOX	XP_003082606
Bryophyte	Marchantia polymorpha	1	MpWOX	Mapoly0014s0060.1.p
	Physcomitrella patens	3	PpWOX01	Pp3c15_20000V3.1.p
			PpWOX02	Pp3c26_8569V3.1.p
			PpWOX03	Pp3c9_13640V3.1.p
lycophyte	Selaginella moellendorffii	11	SmWOX1	EFJ33357
			SmWOX2	EFJ35854
			SmWOX3	EFJ33027
			SmWOX4	EFJ21095
			SmWOX5	EFJ20992
			SmWOX6	XP_024529082
			SmWOX8	XP_024524489
			SmWOX9	EFJ33362
			SmWOX10	XP_002981885
			SmWOX11	XP_024540240
			SmWOX13	XP_002962413
Pteridophyte	Ceratopteris richardii	5	CrWUS	CBX45508
			CrWOXA	CBX45506
			CrWOXB	CBX45507
			CrWOX13A	CBX45504
			CrWOX13B	CBX45505
	Cyathea australis	1	CaWOX	CBX45509
gymnosperms	Ginkgo biloba	7	GbWUS	CAT02906
			GbWOX2	CAT02902
			GbWOX3A	CAT02903
			GbWOX3B	CAT02904
			GbWOX4	CCP29680
			GbWOX9	CCP29683
			GbWOX13	CCP29682
	Pinus pinaster	14	PipWUS	ALN42231
			PipWOX2	ANC94872
			PipWOX3	ANC94873
			PipWOX4	ANC94874
			PipWOX5	ALN42234
			PipWOX13	ANC94875
			PipWOXA	ANC94877
			PipWOXB	ANC94878
			PipWOXC	ANC94879
			PipWOXD	ANC94880
			PipWOXE	ANC94881
			PipWOXF	ANC94882
			PipWOXG	AUJ87559
			PipWOXX	ANC94876
Basal Magnoliophyta	Amborella trichopoda	9	AmtWUS	XP_011624486
			AmtWOX1	ERM94101
			AmtWOX2	ERN07797
			AmtWOX3	XP_006828230
			AmtWOX4	XP_006855139
			AmtWOX5	ERN09718
			AmtWOX6	XP_020517625
			AmtWOX8	XP_006855728
			AmtWOX9	ERN14010
Monocots	Oryza sativa	13	OsWUS	LOC_Os04g56780.1
			OsWOX2	LOC_Os05g02730.1
			OsWOX3	LOC_Os11g01130.1
			OsWOX4	LOC_Os04g55590.1
			OsWOX5	LOC_Os01g62310.1
			OsWOX6	LOC_Os03g20910.1
			OsWOX7	LOC_Os01g47710.1
			OsWOX8	LOC_Os01g60270.1
			OsWOX9	LOC_Os01g63510.1
			OsWOX10	LOC_Os08g14400.1
			OsWOX11	LOC_Os07g48560.1
			OsWOX12	LOC_Os05g48990.1
			OsWOX13	LOC_Os07g34880.1
	Sorghum bicolor	12	SbWOX1	XP_021319774.1
			SbWOX2	XP_021302751.1
			SbWOX3	XP_002449019.1
			SbWOX4	XP_002448640.1
			SbWOX5	XP_002458739.1
			SbWOX6	XP_002465335.2
			SbWOX7	XP_021313579.1
			SbWOX8	XP_002456540.1
			SbWOX9	XP_002458781.1
			SbWOX10	XP_021321152.1
			SbWOX11	XP_021308503.1
			SbWOX12	XP_002440254.2
Eudicots	Paeonia ostii	4	PoWOX1	OM457047
			PoWOX4	OM457050
			PoWOX11	OM457049
			PoWOX13	OM457048
	Arabidopsis thaliana	15	AtWUS	AT2G17950
			AtWOX1	AT3G18010
			AtWOX2	AT5G59340
			AtWOX3	AT2G28610
			AtWOX4	AT1G46480
			AtWOX5	AT3G11260
			AtWOX6	AT2G01500
			AtWOX7	AT5G05770
			AtWOX8	AT5G45980
			AtWOX9	AT2G33880
			AtWOX10	AT1G20710
			AtWOX11	AT3G03660
			AtWOX12	AT5G17810
			AtWOX13	AT4G35550
			AtWOX14	AT1G20700
	Populus trichocarpa	18	PtrWUSa	Potri.005G114700.1
			PtrWUSb	Potri.007G012100.1
			PtrWOX1a	Potri.012G047700.1
			PtrWOX1b	Potri.015G039100.1
			PtrWOX1c	Potri.010G111400.1
			PtrWOX2a	Potri.001G237900.1
			PtrWOX2b	Potri.009G029200.1
			PtrWOX4a	Potri.002G124100.1
			PtrWOX4b	Potri.014G025300.1
			PtrWOX5a	Potri.008G065400.1
			PtrWOX5b	Potri.010G192100.1
			PtrWOX8/9a	Potri.004G051600.1
			PtrWOX8/9b	Potri.011G061400.1
			PtrWOX11/12a	Potri.013G066900.1
			PtrWOX11/12b	Potri.019G040800.1
			PtrWOX13a	Potri.005G101800.1
			PtrWOX13b	Potri.005G252800.1
			PtrWOX13c	Potri.002G008800.1
	Vitis vinifera	11	VvWUS	GSVIVT01018787001
			VvWOX1	GSVIVT01008424001
			VvWOX3	GSVIVT01025075001
			VvWOX4	GSVIVT01009453001
			VvWOX5	GSVIVT01016360001
			VvWOX6	GSVIVT01011738001
			VvWOX9	GSVIVT01021144001
			VvWOX11	GSVIVT01029942001
			VvWOX13A	GSVIVT01013388001
			VvWOX13B	GSVIVT01026636001
			VvWOX13C	GSVIVT01026638001
Total		128
