# Supplementary material for: Genome-Wide Analysis of the WOX Family and Its Expression Pattern in Root Development of Paeonia ostii
Source: Int J Mol Sci. 2024 Jul 12;25(14):7668. doi: 10.3390/ijms25147668 (PMC11277081; doi:10.3390/ijms25147668)
Supplement: Supplementary file 1 [file ijms-25-07668-s001.zip › Supplementary Materials/Table S3.xlsx]

## Sheet: Table S3
Table S3. The primers used in expression analysis.
Primer name	Primer sequence (5 ' - 3 ')
β-tubulin.F	TGAGCACCAAAGAAGTGGACGAAC
β-tubulin.R	CACACGCCTGAACATCTCCTGAA
PoWOX4-q.F	CGCAACAGTCTTGGTCTTAGCC
PoWOX4-q.R	ACATCTCACCTCTTCCACACATTC
PoWOX5-q.F	CAAAGTTGGCATTCGTTCTCAG
PoWOX5-q.R	TCCTTGCATTCATCTTCAAACAAT
PoWOX9-q.F	GTTACACTGCCACCACTTCTGC
PoWOX9-q.R	GAGTGTATGAGAACTGCGTCGTCT
PoWOX11-q.F	CATCAATTTTGTGCCCTTCAGA
PoWOX11-q.R	CCAACACGAAATCTTGACCAAA
PoWOX13a-q.F	TCCAAGCAAGCAAAAGATCAAA
PoWOX13a-q.R	TCTCCGGCTTCATCTTCTTTTC
PoWOX13b-q.F	GAGAATTTCCGCTCCTTTGAGA
PoWOX13b-q.R	GACACTTGGATTTGGCTGACTG
